# Supplementary material for: Phylogenetic endemism of the orchids of Megamexico reveals complementary areas for conservation
Source: Plant Divers. 2022 Mar 25;44(4):351–9. doi: 10.1016/j.pld.2022.03.004 (PMC9363653; doi:10.1016/j.pld.2022.03.004)
Supplement: Supplementary file 1 — Appendix A. Bibliographic sources for the life forms of the orchids of Megamexico. Appendix B. Database of the Orchidaceae of Megamexico including life form. Appendix C. Phylogenetic estimation of the 1732 orchids present in Megamexico using the method of Jin and Qian (2019). The numbers in the branches represent the age of the nodes. The grouping by color is done at the subtribe level. The subtribes in yellow belong to the Vanilloideae subfamily, in red to Cypripedioideae, in blues to Orchidoideae and in greens and pink to Epidendroideae. Appendix D. Corrected weighted endemism (CWE) of orchids of Megamexico. Appendix E. Grid cells with a high rate of endemism of the Orchidaceae of Megamexico. Appendix F. Frequency histogram of the ranges of species in km2 with distribution beyond Megamexico. [file mmc1.zip › Appendix B. Functional attributes of orchids.xlsx]

## Sheet: Forma de vida
	Appendix B. Functional attributes of orchids of Megamexico
	Species	Life form
		Terrestrial		Epiphytes
		Geophyte	Mycoheterotrophic	Perennial	Deciduous	Rupicolous
1	Acianthera angustifolia	0	0	1	0	0
2	Acianthera angustisepala	0	0	1	0	0
3	Acianthera breedlovei	0	0	1	0	0
4	Acianthera chrysantha	0	0	1	0	0
5	Acianthera circumplexa	0	0	1	0	0
6	Acianthera cogniaxiana	0	0	1	0	0
7	Acianthera erinacea	0	0	1	0	0
8	Acianthera eximia	0	0	1	0	0
9	Acianthera greenwoodii	0	0	1	0	0
10	Acianthera hartwegiifolia	0	0	1	0	0
11	Acianthera herrerae	0	0	1	0	0
12	Acianthera hintonii	0	0	1	0	0
13	Acianthera hondurensis	0	0	1	0	0
14	Acianthera johnsonii	1	0	0	0	1
15	Acianthera majakoluckae	0	0	1	0	0
16	Acianthera obscura	0	0	1	0	0
17	Acianthera oscitans	0	0	1	0	0
18	Acianthera pantasmi	0	0	1	0	0
19	Acianthera pollardiana	0	0	1	0	0
20	Acianthera pubescens	0	0	1	0	0
21	Acianthera rubroviridis	0	0	1	0	0
22	Acianthera sicaria	0	0	1	0	0
23	Acianthera sotoana	0	0	1	0	0
24	Acianthera testifolia	0	0	1	0	0
25	Acianthera tikalensis	0	0	1	0	0
26	Acianthera unguicallosa	0	0	1	0	0
27	Acianthera violacea	0	0	1	0	0
28	Acineta barkeri	0	0	1	0	0
29	Acineta densa	0	0	1	0	0
30	Acineta hagsateri	0	0	1	0	0
31	Acineta salazarii	0	0	1	0	0
32	Alamania punicea	0	0	1	0	0
33	Amoana kienastii	0	0	1	0	0
34	Amoana latipetala	0	0	1	0	0
35	Anathallis abbreviata	0	0	1	0	0
36	Anathallis barbulata	0	0	1	0	0
37	Anathallis comayaguensis	0	0	1	0	0
38	Anathallis dolichopus	0	0	1	0	0
39	Anathallis duplooyi	0	0	1	0	0
40	Anathallis greenwoodii	0	0	1	0	0
41	Anathallis haberi	0	0	1	0	0
42	Anathallis involuta	0	0	1	0	0
43	Anathallis lewisiae	0	0	1	0	0
44	Anathallis minutalis	0	0	1	0	1
45	Anathallis oblanceolata	0	0	1	0	0
46	Anathallis obovata	0	0	1	0	1
47	Anathallis scariosa	0	0	1	0	0
48	Anathallis sclerophyla	0	0	1	0	0
49	Anathallis sertularioides	0	0	1	0	0
50	Anathallis yucatanensis	0	0	1	0	0
51	Arpophyllum alpinum	0	0	1	0	0
52	Arpophyllum giganteum	0	0	1	0	1
53	Arpophyllum laxiflorum	0	0	1	0	0
54	Arpophyllum medium	0	0	1	0	0
55	Arpophyllum spicatum	0	0	1	0	0
56	Artorima erubescens	0	0	1	0	0
57	Arundina graminifolia	1	0	0	0	0
58	Aspasia epidendroides	0	0	1	0	0
59	Aspasia principissa	0	0	1	0	0
60	Aspidogyne clavigera	1	0	0	0	0
61	Aspidogyne querceticola	1	0	0	0	0
62	Aspidogyne stictophylla	1	0	0	0	0
63	Aspidogyne tuerckheimii	1	0	0	0	0
64	Aspidogyne venustula	1	0	0	0	0
65	Aulosepalum hemichrea	1	0	0	0	0
66	Aulosepalum nelsonii	1	0	0	0	1
67	Aulosepalum oestlundii	1	0	0	0	0
68	Aulosepalum pulchrum	1	0	0	0	0
69	Aulosepalum pyramidale	1	0	0	0	0
70	Aulosepalum ramentaceum	1	0	0	0	0
71	Aulosepalum riodelayense	1	0	0	0	0
72	Aulosepalum tenuiflorum	1	0	0	0	1
73	Barbosella prorepens	0	0	1	0	0
74	Barkeria barkeriola	0	0	0	1	0
75	Barkeria dorotheae	0	0	0	1	0
76	Barkeria fritz-halbingeriana	0	0	0	1	0
77	Barkeria lindleyana	0	0	1	0	0
78	Barkeria melanocaulon	0	0	0	1	0
79	Barkeria naevosa	0	0	0	1	0
80	Barkeria obovata	0	0	0	1	0
81	Barkeria palmeri	0	0	0	1	0
82	Barkeria scandens	0	0	0	1	1
83	Barkeria shoemakeri	0	0	0	1	0
84	Barkeria skinneri	0	0	0	1	1
85	Barkeria spectabilis	0	0	0	1	0
86	Barkeria strophinx	0	0	0	1	0
87	Barkeria uniflora	0	0	0	1	0
88	Barkeria vanneriana	0	0	0	1	0
89	Barkeria whartoniana	0	0	0	1	0
90	Beloglottis costaricensis	1	0	0	0	0
91	Beloglottis hameri	1	0	0	0	0
92	Beloglottis mexicana	1	0	0	0	0
93	Beloglottis subpandurata	1	0	0	0	0
94	Bletia adenocarpa	1	0	0	0	0
95	Bletia amabilis	1	0	0	0	0
96	Bletia campanulata	1	0	0	0	0
97	Bletia coccinea	1	0	0	0	0
98	Bletia concolor	1	0	0	0	0
99	Bletia ensifolia	1	0	0	0	0
100	Bletia gracilis	1	0	0	0	0
101	Bletia greenmaniana	1	0	0	0	0
102	Bletia greenwoodiana	1	0	0	0	0
103	Bletia jucunda	1	0	0	0	0
104	Bletia lilacina	1	0	0	0	0
105	Bletia macristhmochila	1	0	0	0	0
106	Bletia mixtecana	1	0	0	0	0
107	Bletia neglecta	1	0	0	0	0
108	Bletia nelsonii	1	0	0	0	0
109	Bletia parkinsonii	1	0	0	0	0
110	Bletia punctata	1	0	0	0	0
111	Bletia purpurata	1	0	0	0	0
112	Bletia purpurea	1	0	0	0	0
113	Bletia reflexa	1	0	0	0	0
114	Bletia riparia	1	0	0	0	0
115	Bletia roezlii	1	0	0	0	0
116	Bletia santosii	1	0	0	0	0
117	Bletia similis	1	0	0	0	0
118	Bletia tenuifolia	1	0	0	0	0
119	Bletia urbana	1	0	0	0	0
120	Bletia villae	1	0	0	0	0
121	Bletia warfordiana	1	0	0	0	0
122	Bletia tamayoana	1	0	0	0	0
123	Brachystele guayanensis	1	0	0	0	0
124	Brachystele luzmariana	1	0	0	0	0
125	Brachystele tamayoana	1	0	0	0	0
126	Brassavola appendiculata	0	0	1	0	0
127	Brassavola cucullata	0	0	1	0	0
128	Brassavola grandiflora	0	0	1	0	0
129	Brassavola nodosa	0	0	1	0	1
130	Brassavola venosa	0	0	1	0	0
131	Brassia brachiata	0	0	1	0	0
132	Brassia brunnea	0	0	1	0	0
133	Brassia caudata	0	0	1	0	0
134	Brassia chlorops	0	0	1	0	0
135	Brassia lanceana	0	0	1	0	0
136	Brassia maculata	1	0	1	0	0
137	Brassia pumila	0	0	1	0	0
138	Brassia signata	0	0	1	0	0
139	Brassia verrucosa	0	0	1	0	0
140	Bulbophyllum aristatum	0	0	1	0	0
141	Bulbophyllum bracteolatum	0	0	1	0	0
142	Bulbophyllum cirrhosum	0	0	1	0	0
143	Bulbophyllum nagelii	0	0	1	0	0
144	Bulbophyllum oerstedii	0	0	1	0	0
145	Bulbophyllum pachyrachis	0	0	1	0	0
146	Bulbophyllum solteroi	0	0	1	0	0
147	Bulbophyllum sordidum	0	0	1	0	0
148	Calanthe calanthoides	1	0	0	0	0
149	Calopogon tuberosus	1	0	0	0	0
150	Calypso bulbosa	1	0	0	0	0
151	Campylocentrum brenesii	0	0	1	0	0
152	Campylocentrum fasciola	0	0	1	0	0
153	Campylocentrum hondurense	0	0	1	0	0
154	Campylocentrum lutheri	0	0	1	0	0
155	Campylocentrum micranthum	0	0	1	0	0
156	Campylocentrum microphyllum	0	0	1	0	0
157	Campylocentrum poeppigii	0	0	1	0	0
158	Campylocentrum schiedei	0	0	1	0	0
159	Campylocentrum tyrridion	0	0	1	0	0
160	Catasetum integerrimum	1	0	0	1	0
161	Catasetum laminatum	0	0	0	1	0
162	Catasetum maculatum	0	0	0	1	0
163	Catasetum pendulum	0	0	0	1	0
164	Catasetum purum	0	0	0	1	0
165	Catasetum tricolor	0	0	1	0	0
166	Caularthron bilamellatum	0	0	1	0	0
167	Chysis addita	0	0	1	0	0
168	Chysis aurea	0	0	1	0	0
169	Chysis bractescens	0	0	0	1	0
170	Chysis bruennowiana	0	0	1	0	0
171	Chysis fallax	0	0	1	0	0
172	Chysis laevis	0	0	0	1	0
173	Chysis limminghei	0	0	0	1	0
174	Chysis tricostata	0	0	1	0	0
175	Clowesia dodsoniana	0	0	0	1	1
176	Clowesia glaucoglossa	0	0	0	1	0
177	Clowesia rosea	0	0	0	1	0
178	Clowesia russelliana	0	0	0	1	1
179	Clowesia thylaciochila	0	0	0	1	0
180	Coccineorchis navarrensis	1	0	0	0	0
181	Coccineorchis standleyi	0	0	1	0	0
182	Cochleanthes aromatica	0	0	1	0	0
183	Cochleanthes flabelliformis	0	0	1	0	0
184	Coelia bella	1	0	1	0	0
185	Coelia densiflora	0	0	1	0	0
186	Coelia guatemalensis	0	0	1	0	0
187	Coelia macrostachya	0	0	1	0	1
188	Coelia triptera	0	0	1	0	1
189	Coenoemersa cualensis	1	0	0	0	0
190	Coenoemersa limosa	1	0	0	0	0
191	Coenoemersa volcanica	1	0	0	0	0
192	Comparettia falcata	0	0	1	0	0
193	Comparettia tuerckheimii	0	0	1	0	0
194	Corallorhiza bulbosa	0	1	0	0	0
195	Corallorhiza macrantha	0	1	0	0	0
196	Corallorhiza maculata	0	1	0	0	0
197	Corallorhiza odontorhiza	0	1	0	0	0
198	Corallorhiza striata	0	1	0	0	0
199	Corallorhiza williamsii	0	1	0	0	0
200	Corallorhiza wisteriana	0	1	0	0	0
201	Coryanthes horichiana	0	0	1	0	0
202	Coryanthes picturata	0	0	1	0	0
203	Coryanthes speciosa	0	0	1	0	0
204	Corymborkis flava	0	0	1	0	0
205	Corymborkis forcipigera	1	0	0	0	0
206	Cranichis apiculata	1	0	0	0	0
207	Cranichis chiapensis	1	0	0	0	0
208	Cranichis ciliata	1	0	0	0	0
209	Cranichis ciliilabia	1	0	0	0	0
210	Cranichis cochleata	1	0	0	0	0
211	Cranichis diphylla	1	0	0	0	0
212	Cranichis gracilis	1	0	0	0	0
213	Cranichis hieroglyphica	1	0	0	0	0
214	Cranichis lehmanniana	1	0	0	0	0
215	Cranichis muscosa	1	0	0	0	1
216	Cranichis notata	1	0	0	0	0
217	Cranichis revoluta	1	0	0	0	0
218	Cranichis subumbellata	1	0	0	0	0
219	Cranichis sylvatica	1	0	0	0	1
220	Cranichis wageneri	1	0	1	0	1
221	Crepidium resupinatum	1	0	0	0	0
222	Crossoliparis wendlandii	1	0	0	0	0
223	Cryptarrhena guatemalensis	0	0	1	0	0
224	Cryptarrhena lunata	0	0	1	0	0
225	Cuitlauzina candida	0	0	1	0	0
226	Cuitlauzina convallarioides	0	0	1	0	0
227	Cuitlauzina dubia	0	0	1	0	0
228	Cuitlauzina egertonii	0	0	1	0	0
229	Cuitlauzina pendula	0	0	1	0	0
230	Cuitlauzina pulchella	0	0	1	0	0
231	Cuitlauzina pygmaea	0	0	1	0	0
232	Cyclopogon comosus	1	0	0	0	0
233	Cyclopogon cranichoides	1	0	0	0	0
234	Cyclopogon elatus	1	0	0	0	0
235	Cyclopogon laxiflorus	1	0	0	0	0
236	Cyclopogon luteo-albus	1	0	0	0	0
237	Cyclopogon miradorensis	1	0	0	0	0
238	Cyclopogon obliquus	1	0	0	0	0
239	Cyclopogon papilio	1	0	0	0	0
240	Cyclopogon peruvianus	1	0	0	0	0
241	Cyclopogon plantagineus	1	0	0	0	0
242	Cyclopogon prasophylloides	1	0	0	0	0
243	Cyclopogon prasophyllus	1	0	0	0	0
244	Cyclopogon pringlei	1	0	0	0	0
245	Cyclopogon rivulare	1	0	0	0	0
246	Cyclopogon saccatus	1	0	0	0	0
247	Cyclopogon violaceus	1	0	0	0	0
248	Cycnoches chlorochilon	0	0	1	0	0
249	Cycnoches egertonianum	1	0	0	1	0
250	Cycnoches guttulatum	0	0	1	0	0
251	Cycnoches pachydactylon	0	0	1	0	0
252	Cycnoches ventricosum	0	0	0	1	0
253	Cypripedium dickinsonianum	1	0	0	0	0
254	Cypripedium irapeanum	1	0	0	0	0
255	Cypripedium molle	1	0	0	0	0
256	Cypripedium parviflorum	1	0	0	0	0
257	Cyrtochiloides ochmatochila	0	0	1	0	0
258	Cyrtochilum halteratum	0	0	1	0	0
259	Cyrtopodium macrobulbon	1	0	0	0	1
260	Cyrtopodium paniculatum	1	0	1	0	0
261	Cyrtopodium punctatum	1	0	0	0	0
262	Deiregyne albovaginata	1	0	0	0	0
263	Deiregyne alinae	1	0	0	0	0
264	Deiregyne callifera	1	0	0	0	0
265	Deiregyne chartacea	1	0	0	0	0
266	Deiregyne densiflora	1	0	0	0	0
267	Deiregyne diaphana	1	0	0	0	0
268	Deiregyne eriophora	1	0	0	0	0
269	Deiregyne falcata	1	0	0	0	0
270	Deiregyne nonantzin	1	0	0	0	0
271	Deiregyne obtecta	1	0	0	0	0
272	Deiregyne pallens	1	0	0	0	0
273	Deiregyne pseudopyramidalis	1	0	0	0	0
274	Deiregyne ramirezii	1	0	0	0	0
275	Deiregyne rhombilabia	1	0	0	0	0
276	Deiregyne sheviakiana	1	0	0	0	0
277	Deiregyne tenorioi	1	0	0	0	0
278	Deiregyne thelyrnitra	1	0	0	0	0
279	Deiregyne velata	1	0	0	0	0
280	Dendrophylax megarhizus	0	0	0	1	0
281	Dendrophylax porrectus	0	0	0	1	0
282	Dichaea acroblephara	0	0	0	1	0
283	Dichaea dammeriana	0	0	0	1	0
284	Dichaea elliptica	0	0	0	1	0
285	Dichaea glauca	1	0	1	0	1
286	Dichaea graminoides	0	0	1	0	1
287	Dichaea hystricina	0	0	0	1	0
288	Dichaea intermedia	0	0	1	0	0
289	Dichaea morrisii	0	0	0	1	0
290	Dichaea muricatoides	0	0	1	0	0
291	Dichaea neglecta	0	0	1	0	0
292	Dichaea panamensis	0	0	1	0	0
293	Dichaea similis	0	0	0	1	0
294	Dichaea squarrosa	0	0	1	0	0
295	Dichaea suaveolens	0	0	1	0	0
296	Dichaea trichocarpa	0	0	1	0	0
297	Dichaea trulla	0	0	0	1	0
298	Dichaea tuerckheimii	0	0	0	1	0
299	Dichromanthus aurantiacus	1	0	0	0	0
300	Dichromanthus cinnabarinus	1	0	0	0	0
301	Dichromanthus michuacanus	1	0	0	0	0
302	Dichromanthus yucundaa	1	0	0	0	0
303	Dimerandra emarginata	0	0	1	0	0
304	Dimerandra stenopetala	0	0	1	0	0
305	Dinema polybulbon	0	0	1	0	1
306	Domingoa gemma	0	0	1	0	0
307	Domingoa kienastii	0	0	1	0	0
308	Domingoa purpurea	0	0	1	0	1
309	Dracula pusilla	0	0	1	0	0
310	Dracula vespertilio	0	0	1	0	0
311	Dresslerella hispida	0	0	1	0	0
312	Dressleria dilecta	0	0	1	0	0
313	Dressleria eburnea	0	0	1	0	0
314	Dressleria helleri	0	0	1	0	0
315	Dryadella fuchsii	0	0	1	0	0
316	Dryadella greenwoodiana	0	0	1	0	0
317	Dryadella guatemalensis	0	0	1	0	0
318	Dryadella linearifolia	0	0	1	0	0
319	Dryadella simula	0	0	1	0	0
320	Dryadella sororcula	0	0	1	0	0
321	Echinosepala lappiformis	0	0	1	0	1
322	Echinosepala uncinata	0	0	1	0	0
323	Elleanthus aurantiacus	0	0	1	0	0
324	Elleanthus capitatus	0	0	1	0	0
325	Elleanthus caricoides	0	0	1	0	0
326	Elleanthus cephalotus	0	0	1	0	0
327	Elleanthus cynarocephalus	1	0	1	0	0
328	Elleanthus discolor	0	0	1	0	0
329	Elleanthus graminifolius	0	0	1	0	0
330	Elleanthus hymenophorus	1	0	1	0	0
331	Elleanthus linifolius	0	0	1	0	0
332	Elleanthus poiformis	0	0	1	0	0
333	Elleanthus ruizii	0	0	1	0	0
334	Elleanthus teotepecensis	0	0	1	0	0
335	Elleanthus tonduzii	0	0	1	0	0
336	Encyclia acapulcensis	0	0	1	0	0
337	Encyclia adenocarpa	0	0	1	0	0
338	Encyclia adenocarpos	0	0	1	0	1
339	Encyclia adenocaula	0	0	1	0	0
340	Encyclia aenicta	0	0	1	0	0
341	Encyclia alata	0	0	1	0	0
342	Encyclia amanda	0	0	1	0	0
343	Encyclia ambigua	0	0	1	0	1
344	Encyclia archilae	0	0	1	0	0
345	Encyclia asperula	0	0	1	0	0
346	Encyclia atrorubens	0	0	1	0	0
347	Encyclia bractescens	0	0	1	0	0
348	Encyclia calderoniae	0	0	1	0	0
349	Encyclia candollei	0	0	1	0	0
350	Encyclia ceratistes	0	0	1	0	0
351	Encyclia chiapasensis	0	0	1	0	0
352	Encyclia chloroleuca	0	0	1	0	0
353	Encyclia contrerasii	0	0	1	0	0
354	Encyclia cordigera	0	0	1	0	0
355	Encyclia dickinsoniana	0	0	1	0	0
356	Encyclia diota	0	0	1	0	0
357	Encyclia dressleri	0	0	1	0	0
358	Encyclia enriquearcilae	0	0	1	0	0
359	Encyclia flabellata	0	0	1	0	0
360	Encyclia gravida	0	0	1	0	0
361	Encyclia guatemalensis	0	0	1	0	0
362	Encyclia halbingeriana	0	0	1	0	0
363	Encyclia hanburyi	0	0	1	0	1
364	Encyclia huertae	0	0	1	0	1
365	Encyclia ibanezii	0	0	1	0	0
366	Encyclia incumbens	0	0	1	0	0
367	Encyclia inopinata	0	0	1	0	0
368	Encyclia kennedyi	0	0	1	0	0
369	Encyclia lorata	0	0	1	0	0
370	Encyclia meliosma	0	0	1	0	0
371	Encyclia microbulbon	0	0	1	0	0
372	Encyclia mooreana	0	0	1	0	0
373	Encyclia nematocaulon	0	0	1	0	0
374	Encyclia nizandensis	1	0	1	0	1
375	Encyclia oestlundii	0	0	1	0	0
376	Encyclia oncidioides	0	0	1	0	1
377	Encyclia ovulum	0	0	1	0	0
378	Encyclia papillosa	0	0	1	0	0
379	Encyclia parviflora	0	0	1	0	0
380	Encyclia peraltensis	0	0	1	0	0
381	Encyclia pollardiana	0	0	1	0	0
382	Encyclia punctulata	0	0	1	0	0
383	Encyclia rodolfoi	0	0	1	0	1
384	Encyclia rzedowskiana	0	0	1	0	0
385	Encyclia selligera	0	0	1	0	0
386	Encyclia spatella	0	0	1	0	0
387	Encyclia stellata	0	0	1	0	0
388	Encyclia suaveolens	0	0	1	0	0
389	Encyclia trachycarpa	0	0	1	0	0
390	Encyclia trachychila	0	0	1	0	0
391	Encyclia tuerckheimii	0	0	1	0	0
392	Encyclia uxpanapensis	0	0	1	0	0
393	Epidendrum aberrans	0	0	1	0	0
394	Epidendrum acunae	0	0	1	0	0
395	Epidendrum alabastrialatum	0	0	1	0	0
396	Epidendrum albopropinquum	0	0	1	0	0
397	Epidendrum alticola	0	0	1	0	0
398	Epidendrum alvarezdeltoroi	0	0	1	0	0
399	Epidendrum anceps	0	0	1	0	1
400	Epidendrum anisatum	0	0	1	0	1
401	Epidendrum antillanum	0	0	1	0	0
402	Epidendrum arbuscula	1	0	1	0	0
403	Epidendrum atroscriptum	0	0	1	0	0
404	Epidendrum badium	0	0	1	0	0
405	Epidendrum baumannianum	1	0	1	0	1
406	Epidendrum beharorum	0	0	1	0	0
407	Epidendrum bernoullii	0	0	1	0	0
408	Epidendrum boucheanum	0	0	1	0	0
409	Epidendrum brachyrepens	0	0	1	0	0
410	Epidendrum buenaventurae	0	0	1	0	1
411	Epidendrum camposii	0	0	1	0	0
412	Epidendrum cardiochilum	0	0	1	0	0
413	Epidendrum cardiophorum	0	0	1	0	0
414	Epidendrum carolii	0	0	1	0	0
415	Epidendrum centropetalum	0	0	1	0	0
416	Epidendrum cerinum	0	0	1	0	0
417	Epidendrum chimalapense	0	0	1	0	0
418	Epidendrum chloe	0	0	1	0	0
419	Epidendrum chlorocorymbos	0	0	1	0	0
420	Epidendrum chlorops	0	0	1	0	0
421	Epidendrum ciliare	0	0	1	0	1
422	Epidendrum cilioccidentale	0	0	1	0	1
423	Epidendrum citrosmum	0	0	1	0	0
424	Epidendrum clowesii	0	0	1	0	0
425	Epidendrum cnemidophorum	1	0	1	0	0
426	Epidendrum congestoides	0	0	1	0	0
427	Epidendrum coriifolium	0	0	1	0	0
428	Epidendrum coronatum	0	0	1	0	1
429	Epidendrum costatum	0	0	1	0	0
430	Epidendrum crescentilobum	0	0	1	0	0
431	Epidendrum criniferum	0	0	1	0	0
432	Epidendrum cristatum	0	0	1	0	0
433	Epidendrum cruciforme	0	0	1	0	0
434	Epidendrum culmiforme	0	0	1	0	0
435	Epidendrum cusii	0	0	1	0	0
436	Epidendrum cyclolobum	0	0	0	1	0
437	Epidendrum cystosum	0	0	1	0	0
438	Epidendrum difforme	0	0	1	0	0
439	Epidendrum diffusum	0	0	1	0	0
440	Epidendrum dilochioides	0	0	1	0	0
441	Epidendrum dixiorum	0	0	1	0	0
442	Epidendrum dorsocarinatum	0	0	1	0	0
443	Epidendrum dressleri	0	0	1	0	0
444	Epidendrum eburneum	0	0	1	0	0
445	Epidendrum eduardo-perezii	0	0	1	0	0
446	Epidendrum elatum	0	0	0	1	0
447	Epidendrum erectifolium	0	0	1	0	0
448	Epidendrum eustirum	0	0	1	0	0
449	Epidendrum examinis	0	0	1	0	1
450	Epidendrum excisum	1	0	1	0	0
451	Epidendrum eximium	0	0	1	0	0
452	Epidendrum falcatum	0	0	1	0	1
453	Epidendrum firmum	0	0	1	0	0
454	Epidendrum flexuosum	0	0	1	0	0
455	Epidendrum fruticosum	0	0	1	0	1
456	Epidendrum galeottianum	0	0	1	0	0
457	Epidendrum gasteriferum	0	0	1	0	0
458	Epidendrum glumarum	0	0	1	0	0
459	Epidendrum gonzalez-tamayoi	0	0	1	0	0
460	Epidendrum greenwoodii	0	0	1	0	1
461	Epidendrum guerrerense	0	0	1	0	0
462	Epidendrum hagsateri	0	0	1	0	0
463	Epidendrum hawkesii	1	0	1	0	0
464	Epidendrum hellerianum	0	0	1	0	0
465	Epidendrum hondurense	0	0	1	0	1
466	Epidendrum hueycantenangense	0	0	1	0	0
467	Epidendrum ibaguense	1	0	0	0	1
468	Epidendrum incomptoides	0	0	1	0	0
469	Epidendrum incomptum	0	0	1	0	0
470	Epidendrum isomerum	0	0	1	0	0
471	Epidendrum isthmi	0	0	1	0	0
472	Epidendrum ixilum	0	0	1	0	0
473	Epidendrum juergensenii	0	0	1	0	0
474	Epidendrum lacertinum	0	0	1	0	1
475	Epidendrum lacustre	0	0	1	0	1
476	Epidendrum lagenocolumna	0	0	1	0	0
477	Epidendrum laucheanum	1	0	1	0	0
478	Epidendrum lignosum	0	0	1	0	0
479	Epidendrum longicaule	0	0	1	0	0
480	Epidendrum longipetalum	0	0	1	0	0
481	Epidendrum lowilliamsii	0	0	1	0	0
482	Epidendrum macdougallii	1	0	0	0	1
483	Epidendrum macroclinium	0	0	1	0	0
484	Epidendrum magnificum	0	0	1	0	0
485	Epidendrum magnoliae	0	0	1	0	0
486	Epidendrum marmoratum	0	0	1	0	0
487	Epidendrum martinezii	0	0	1	0	0
488	Epidendrum matudae	0	0	1	0	0
489	Epidendrum melistagoides	0	0	1	0	0
490	Epidendrum melistagum	0	0	1	0	0
491	Epidendrum mesocarpum	0	0	1	0	0
492	Epidendrum microcharis	0	0	1	0	0
493	Epidendrum miserrimum	1	0	1	0	0
494	Epidendrum miserum	0	0	0	1	0
495	Epidendrum mittlelstaedtii	0	0	1	0	0
496	Epidendrum mixtecanum	0	0	1	0	0
497	Epidendrum mixtum	0	0	1	0	0
498	Epidendrum mocinoi	0	0	1	0	0
499	Epidendrum mora-retanae	0	0	1	0	0
500	Epidendrum motozintlensis	0	0	1	0	0
501	Epidendrum myodes	0	0	1	0	0
502	Epidendrum myrianthum	1	0	0	0	1
503	Epidendrum nelsonii	0	0	1	0	0
504	Epidendrum neogaliciense	0	0	1	0	0
505	Epidendrum nicaraguense	0	0	1	0	0
506	Epidendrum nitens	0	0	1	0	0
507	Epidendrum nocturnum	0	0	1	0	0
508	Epidendrum nubium	0	0	1	0	0
509	Epidendrum oaxacanum	0	0	1	0	0
510	Epidendrum obrienianum	0	0	1	0	0
511	Epidendrum obtusifolium	0	0	1	0	0
512	Epidendrum ocotalense	0	0	1	0	0
513	Epidendrum octomerioides	0	0	1	0	0
514	Epidendrum oerstedii	0	0	1	0	0
515	Epidendrum pachyrachis	0	0	1	0	0
516	Epidendrum paniculatum	0	0	1	0	0
517	Epidendrum pansamalae	1	0	0	0	0
518	Epidendrum paranthicum	0	0	1	0	0
519	Epidendrum parkinsonianum	0	0	1	0	1
520	Epidendrum pastranae	0	0	1	0	0
521	Epidendrum pentadactylum	0	0	1	0	0
522	Epidendrum peperomia	0	0	1	0	0
523	Epidendrum phragmites	0	0	1	0	0
524	Epidendrum physodes	0	0	1	0	0
525	Epidendrum piliferum	1	0	1	0	0
526	Epidendrum pitalense	0	0	1	0	0
527	Epidendrum pollardii	0	0	1	0	0
528	Epidendrum polyanthum	0	0	1	0	0
529	Epidendrum polychromum	1	0	1	0	0
530	Epidendrum porpax	0	0	1	0	0
531	Epidendrum propinquum	0	0	1	0	0
532	Epidendrum pseudoramosum	0	0	1	0	0
533	Epidendrum pudicum	0	0	1	0	0
534	Epidendrum racemosum	0	0	1	0	0
535	Epidendrum radicans	1	0	0	0	0
536	Epidendrum radioferens	0	0	1	0	1
537	Epidendrum ramosum	0	0	1	0	0
538	Epidendrum repens	0	0	1	0	0
539	Epidendrum rigidum	0	0	1	0	1
540	Epidendrum roseoscriptum	0	0	1	0	1
541	Epidendrum rosilloi	0	0	1	0	0
542	Epidendrum rothii	0	0	1	0	0
543	Epidendrum rowleyi	0	0	1	0	0
544	Epidendrum santaclarense	0	0	1	0	1
545	Epidendrum schlechterianum	0	0	1	0	1
546	Epidendrum schweinfurthianum	1	0	0	0	0
547	Epidendrum scriptum	0	0	1	0	0
548	Epidendrum sculptum	0	0	1	0	0
549	Epidendrum secundum	1	0	1	0	0
550	Epidendrum selaginella	0	0	1	0	0
551	Epidendrum singuliflorum	0	0	1	0	0
552	Epidendrum sobralioides	0	0	1	0	0
553	Epidendrum stallforthianum	0	0	1	0	0
554	Epidendrum stamfordianum	0	0	1	0	0
555	Epidendrum stangeanum	0	0	1	0	0
556	Epidendrum stenoselaginella	0	0	1	0	0
557	Epidendrum stevensii	0	0	1	0	0
558	Epidendrum strobiliferum	0	0	1	0	0
559	Epidendrum succulentum	0	0	1	0	0
560	Epidendrum tacanaense	0	0	1	0	0
561	Epidendrum tortipetalum	0	0	1	0	0
562	Epidendrum trachythece	0	0	1	0	0
563	Epidendrum trialatum	0	0	1	0	0
564	Epidendrum trianthum	0	0	1	0	1
565	Epidendrum tripetalum	0	0	1	0	0
566	Epidendrum turialvae	0	0	1	0	0
567	Epidendrum tuxtlense	0	0	1	0	0
568	Epidendrum tziscaoense	1	0	0	0	0
569	Epidendrum vandifolium	0	0	1	0	0
570	Epidendrum veroscriptum	0	0	1	0	0
571	Epidendrum verrucosum	1	0	1	0	1
572	Epidendrum vulcanicola	0	0	1	0	0
573	Epidendrum wendtii	0	0	1	0	0
574	Epidendrum doroteae	0	0	1	0	0
575	Epidendrum nocteburneum	0	0	1	0	0
576	Epidendrum xanthoianthinum	0	0	1	0	0
577	Epidendrum yojoaënse	0	0	1	0	0
578	Epidendrum gomezii	0	0	1	0	0
579	Epidendrum ibarrae	0	0	1	0	0
580	Epidendrum skutchii	0	0	1	0	0
581	Epipactis gigantea	1	0	0	0	0
582	Eriopsis biloba	0	0	1	0	1
583	Erycina crista-galli	0	0	1	0	0
584	Erycina echinata	0	0	0	1	0
585	Erycina hyalinobulbon	0	0	0	1	0
586	Erycina pumilio	0	0	1	0	0
587	Erycina pusilla	0	0	1	0	0
588	Eulophia alta	1	0	0	0	0
589	Eulophia filicaulis	1	0	0	0	0
590	Eurystyles ananassocomos	0	0	1	0	0
591	Eurystyles borealis	0	0	1	0	0
592	Eurystyles cotyledon	0	0	1	0	0
593	Eurystyles standleyi	0	0	1	0	0
594	Fernandezia hispidula	0	0	1	0	0
595	Fernandezia mexicana	0	0	1	0	0
596	Funkiella hyemalis	1	0	0	0	0
597	Funkiella laxispica	1	0	0	0	0
598	Funkiella markowskiana	1	0	0	0	0
599	Funkiella minutiflora	1	0	0	0	0
600	Funkiella parasitica	1	0	0	0	0
601	Funkiella rubrocallosa	1	0	0	0	0
602	Funkiella stolonifera	1	0	0	0	0
603	Funkiella tenella	1	0	0	0	0
604	Funkiella valerioi	1	0	0	0	0
605	Funkiella versiformis	1	0	0	0	0
606	Galeandra batemanii	0	0	0	1	0
607	Galeandra baueri	0	0	0	1	0
608	Galeandra greenwoodiana	0	0	0	1	0
609	Galeoglossum cactorum	1	0	0	0	0
610	Galeoglossum thysanochilum	1	0	0	0	0
611	Galeoglossum tubulosum	1	0	0	0	0
612	Galeottia grandiflora	0	0	1	0	0
613	Galeottiella sarcoglossa	1	0	0	0	0
614	Gongora aromatica	0	0	1	0	0
615	Gongora batemanni	0	0	1	0	0
616	Gongora galeata	0	0	1	0	0
617	Gongora galeottiana	0	0	1	0	0
618	Gongora javieri	0	0	1	0	0
619	Gongora leucochila	0	0	1	0	0
620	Gongora maculata	0	0	0	0	0
621	Gongora quinquenervis	0	0	1	0	0
622	Gongora seideliana	0	0	1	0	1
623	Gongora tridentata	0	0	1	0	0
624	Gongora truncata	0	0	1	0	0
625	Gongora unicolor	0	0	1	0	0
626	Goodyera brachyceras	1	0	0	0	0
627	Goodyera bradeorum	1	0	0	0	0
628	Goodyera dolabripetala	1	0	0	0	0
629	Goodyera fimbrilabia	1	0	0	0	0
630	Goodyera major	1	0	0	0	0
631	Goodyera oblongifolia	1	0	0	0	0
632	Goodyera polyphylla	1	0	0	0	0
633	Goodyera purpusii	1	0	0	0	0
634	Goodyera repens	1	0	0	0	0
635	Goodyera striata	1	0	0	0	0
636	Goodyera zacuapanensis	1	0	0	0	0
637	Govenia alba	1	0	0	0	0
638	Govenia bella	1	0	0	0	0
639	Govenia capitata	1	0	0	0	0
640	Govenia ciliilabia	1	0	0	0	0
641	Govenia dressleriana	1	0	0	0	0
642	Govenia elliptica	1	0	0	0	0
643	Govenia greenwoodii	1	0	0	0	0
644	Govenia jouyana	1	0	0	0	0
645	Govenia lagenophora	1	0	0	0	0
646	Govenia liliacea	1	0	0	0	0
647	Govenia matudae	1	0	0	0	0
648	Govenia mutica	1	0	0	0	0
649	Govenia pauciflora	1	0	0	0	0
650	Govenia polychroma	1	0	0	0	0
651	Govenia praecox	1	0	0	0	0
652	Govenia purpusii	1	0	0	0	0
653	Govenia quadriplicata	1	0	0	0	0
654	Govenia rubellilabia	1	0	0	0	0
655	Govenia superba	1	0	0	0	0
656	Govenia tequilana	1	0	0	0	0
657	Govenia utriculata	1	0	0	0	0
658	Greenwoodiella deserticola	1	0	0	0	0
659	Greenwoodiella micrantha	1	0	0	0	0
660	Greenwoodiella wercklei	1	0	0	0	0
661	Guarianthe aurantiaca	0	0	1	0	1
662	Guarianthe bowringiana	0	0	0	0	1
663	Guarianthe laelioides	0	0	1	0	0
664	Guarianthe skinneri	0	0	1	0	0
665	Habenaria acalcarata	1	0	0	0	0
666	Habenaria adenantha	1	0	0	0	0
667	Habenaria agapitae	1	0	0	0	0
668	Habenaria agrestis	1	0	0	0	0
669	Habenaria alata	1	0	0	0	0
670	Habenaria amambayensis	1	0	0	0	0
671	Habenaria atrata	1	0	0	0	0
672	Habenaria avicula	1	0	0	0	0
673	Habenaria bacata	1	0	0	0	0
674	Habenaria bractescens	1	0	0	0	0
675	Habenaria brevilabiata	1	0	0	0	0
676	Habenaria brownelliana	1	0	0	0	0
677	Habenaria calicis	1	0	0	0	0
678	Habenaria carvajaliana	1	0	0	0	0
679	Habenaria castroi	1	0	0	0	0
680	Habenaria clypeata	1	0	0	0	0
681	Habenaria cortesii	1	0	0	0	0
682	Habenaria crassicornis	1	0	0	0	0
683	Habenaria cuevasiana	1	0	0	0	0
684	Habenaria diffusa	1	0	0	0	0
685	Habenaria distans	1	0	0	0	0
686	Habenaria entomantha	1	0	0	0	0
687	Habenaria eustachya	1	0	0	0	0
688	Habenaria felipensis	1	0	0	0	0
689	Habenaria filifera	1	0	0	0	0
690	Habenaria flexuosa	1	0	0	0	0
691	Habenaria floribunda	1	0	0	0	0
692	Habenaria gonzaleztamayoi	1	0	0	0	0
693	Habenaria greenwoodiana	1	0	0	0	0
694	Habenaria guadalajarana	1	0	0	0	0
695	Habenaria hexaptera	1	0	0	0	0
696	Habenaria horaliae	1	0	0	0	0
697	Habenaria ibarrae	1	0	0	0	0
698	Habenaria ixtlanensis	1	0	0	0	0
699	Habenaria jaliscana	1	0	0	0	0
700	Habenaria jardeliana	1	0	0	0	0
701	Habenaria karinae	1	0	0	0	0
702	Habenaria lactiflora	1	0	0	0	0
703	Habenaria leon-ibarrae	1	0	0	0	0
704	Habenaria lizbethae	1	0	0	0	0
705	Habenaria lucaecapensis	1	0	0	0	0
706	Habenaria luzmariana	1	0	0	0	0
707	Habenaria macroceratitis	1	0	0	0	0
708	Habenaria macvaughiana	1	0	0	0	0
709	Habenaria mariae	1	0	0	0	0
710	Habenaria matudae	1	0	0	0	0
711	Habenaria mesodactyla	1	0	0	0	0
712	Habenaria mitodes	1	0	0	0	0
713	Habenaria monorrhiza	1	0	0	0	0
714	Habenaria ndiana	1	0	0	0	0
715	Habenaria nogeirana	1	0	0	0	0
716	Habenaria novemfida	1	0	0	0	0
717	Habenaria ocadiziana	1	0	0	0	0
718	Habenaria oerstedii	1	0	0	0	0
719	Habenaria oreophila	1	0	0	0	0
720	Habenaria ortiziana	1	0	0	0	0
721	Habenaria pinzonii	1	0	0	0	0
722	Habenaria plantaginea	1	0	0	0	0
723	Habenaria pringlei	1	0	0	0	0
724	Habenaria pseudofilifera	1	0	0	0	0
725	Habenaria quinqueseta	1	0	0	0	0
726	Habenaria repens	1	0	0	0	0
727	Habenaria rodeiensis	1	0	0	0	0
728	Habenaria rosilloana	1	0	0	0	0
729	Habenaria rosulifolia	1	0	0	0	0
730	Habenaria ruizii	1	0	0	0	0
731	Habenaria rzedowskiana	1	0	0	0	0
732	Habenaria rzedowskii	1	0	0	0	0
733	Habenaria schaffneri	1	0	0	0	0
734	Habenaria similaris	1	0	0	0	0
735	Habenaria socorroae	1	0	0	0	0
736	Habenaria spithamaea	1	0	0	0	0
737	Habenaria strictissima	1	0	0	0	0
738	Habenaria subauriculata	1	0	0	0	0
739	Habenaria szlachetkoana	1	0	0	0	0
740	Habenaria talaensis	1	0	0	0	0
741	Habenaria tequilana	1	0	0	0	0
742	Habenaria tetranema	1	0	0	0	0
743	Habenaria trifida	1	0	0	0	0
744	Habenaria tuerckheimii	1	0	0	0	0
745	Habenaria uncata	1	0	0	0	0
746	Habenaria virens	1	0	0	0	0
747	Habenaria wercklei	1	0	0	0	0
748	Habenaria xochitlae	1	0	0	0	0
749	Habenaria yookuaaensis	1	0	0	0	0
750	Habenaria zamudioana	1	0	0	0	0
751	Hagsatera brachycolumna	0	0	1	0	0
752	Hagsatera rosilloi	0	0	1	0	0
753	Hapalorchis lineata	1	0	0	0	0
754	Helleriella guerrerensis	0	0	1	0	1
755	Helleriella nicaraguensis	0	0	1	0	1
756	Hexalectris brevicaulis	0	1	0	0	0
757	Hexalectris colemanii	0	1	0	0	0
758	Hexalectris fallax	0	1	0	0	0
759	Hexalectris grandiflora	0	1	0	0	0
760	Hexalectris nitida	0	1	0	0	0
761	Hexalectris parviflora	0	1	0	0	0
762	Hexalectris revoluta	0	1	0	0	0
763	Hexalectris spicata	0	1	0	0	0
764	Hexalectris warnockii	0	1	0	0	0
765	Hintonella mexicana	0	0	1	0	0
766	Homalopetalum pachyphyllum	0	0	1	0	0
767	Homalopetalum pumilio	0	0	1	0	1
768	Homalopetalum pumilum	0	0	1	0	0
769	Houlletia tigrina	0	0	1	0	0
770	Ionopsis satyrioides	0	0	1	0	0
771	Ionopsis utricularioides	0	0	1	0	0
772	Isochilus alatus	0	0	1	0	0
773	Isochilus aurantiacus	0	0	1	0	0
774	Isochilus bracteatus	0	0	1	0	0
775	Isochilus carnosiflorus	0	0	1	0	0
776	Isochilus chiriquensis	0	0	1	0	0
777	Isochilus langlassei	0	0	1	0	0
778	Isochilus latibracteatus	0	0	1	0	0
779	Isochilus linearis	0	0	1	0	0
780	Isochilus major	0	0	1	0	0
781	Isochilus oaxacanus	0	0	1	0	0
782	Isochilus unilateralis	0	0	1	0	0
783	Jacquiniella cernua	0	0	1	0	0
784	Jacquiniella cobanensis	0	0	1	0	0
785	Jacquiniella gigantea	0	0	1	0	0
786	Jacquiniella globosa	0	0	1	0	0
787	Jacquiniella leucomelana	0	0	1	0	0
788	Jacquiniella teretifolia	0	0	1	0	0
789	Jacquiniella equitantifolia	0	0	1	0	0
790	Kefersteinia tinschertiana	0	0	1	0	0
791	Kegeliella atropilosa	0	0	1	0	0
792	Kionophyton sawyeri	1	0	0	0	0
793	Kionophyton seminuda	1	0	1	0	0
794	Koellensteinia tricolor	1	0	0	0	0
795	Kraenzlinella hintonii	0	0	1	0	0
796	Kreodanthus casillasii	1	0	0	0	0
797	Kreodanthus loxoglottis	1	0	0	0	0
798	Kreodanthus ovatilabius	1	0	0	0	0
799	Kreodanthus secundus	1	0	0	0	0
800	Lacaena bicolor	0	0	1	0	1
801	Lacaena spectabilis	0	0	1	0	0
802	Laelia albida	0	0	1	0	0
803	Laelia anceps	0	0	1	0	1
804	Laelia aurea	0	0	1	0	0
805	Laelia autumnalis	0	0	1	0	1
806	Laelia crawshayana	0	0	1	0	0
807	Laelia eyermaniana	0	0	1	0	0
808	Laelia furfuracea	0	0	1	0	0
809	Laelia gouldiana	0	0	1	0	0
810	Laelia halbingeriana	0	0	1	0	0
811	Laelia oaxacana	0	0	1	0	0
812	Laelia perezgarciae	0	0	1	0	0
813	Laelia rubescens	0	0	1	0	1
814	Laelia speciosa	0	0	1	0	0
815	Laelia superbiens	0	0	1	0	0
816	Laelia xmeavei	0	0	1	0	0
817	Leochilus carinatus	0	0	1	0	0
818	Leochilus crocodiliceps	0	0	1	0	0
819	Leochilus hagsateri	0	0	1	0	0
820	Leochilus johnstonii	0	0	1	0	0
821	Leochilus labiatus	0	0	1	0	0
822	Leochilus leiboldii	0	0	1	0	0
823	Leochilus leochilinus	0	0	1	0	0
824	Leochilus oncidioides	0	0	1	0	0
825	Leochilus scriptus	0	0	1	0	0
826	Lepanthes acuminata	0	0	1	0	0
827	Lepanthes almolongae	0	0	1	0	0
828	Lepanthes ancylopetala	0	0	1	0	0
829	Lepanthes appendiculata	0	0	1	0	0
830	Lepanthes aprica	0	0	1	0	0
831	Lepanthes arachnion	0	0	1	0	0
832	Lepanthes attenuata	0	0	1	0	0
833	Lepanthes avis	0	0	1	0	0
834	Lepanthes beharii	0	0	1	0	0
835	Lepanthes blepharistes	0	0	1	0	0
836	Lepanthes brachystele	0	0	1	0	0
837	Lepanthes breedlovei	0	0	1	0	0
838	Lepanthes calopetala	0	0	1	0	0
839	Lepanthes camposii	0	0	1	0	0
840	Lepanthes catlingii	0	0	1	0	0
841	Lepanthes chiangii	0	0	1	0	0
842	Lepanthes costaricensis	0	0	1	0	0
843	Lepanthes cryptostele	0	0	1	0	0
844	Lepanthes dawsonii	0	0	1	0	0
845	Lepanthes denticulata	0	0	1	0	0
846	Lepanthes disticha	0	0	1	0	0
847	Lepanthes erythroxantha	0	0	1	0	0
848	Lepanthes excedens	0	0	1	0	0
849	Lepanthes eximia	0	0	1	0	0
850	Lepanthes fratercula	0	0	1	0	0
851	Lepanthes gabriellae	0	0	1	0	0
852	Lepanthes galeottiana	0	0	1	0	0
853	Lepanthes geniculata	0	0	1	0	0
854	Lepanthes gibberosa	0	0	1	0	0
855	Lepanthes greenwoodii	0	0	1	0	0
856	Lepanthes guanacastensis	0	0	1	0	0
857	Lepanthes guatemalensis	0	0	1	0	0
858	Lepanthes guerrerensis	0	0	1	0	0
859	Lepanthes hagsateri	0	0	1	0	0
860	Lepanthes helleri	0	0	1	0	0
861	Lepanthes herrerae	0	0	1	0	0
862	Lepanthes hondurensis	0	0	1	0	0
863	Lepanthes ibanezii	0	0	1	0	0
864	Lepanthes inaequalis	0	0	1	0	0
865	Lepanthes johnsonii	0	0	1	0	0
866	Lepanthes lenticularis	0	0	1	0	0
867	Lepanthes machorroi	0	0	1	0	0
868	Lepanthes maldonadoae	0	0	1	0	0
869	Lepanthes mariae	0	0	1	0	0
870	Lepanthes martinezii	0	0	1	0	0
871	Lepanthes matudana	0	0	1	0	0
872	Lepanthes maxillaris	0	0	1	0	0
873	Lepanthes maxima	0	0	1	0	0
874	Lepanthes mazatlanensis	0	0	1	0	0
875	Lepanthes minima	0	0	1	0	0
876	Lepanthes mittelstaedtii	0	0	1	0	0
877	Lepanthes mixe	0	0	1	0	0
878	Lepanthes monteverdensis	0	0	1	0	0
879	Lepanthes moorei	0	0	1	0	0
880	Lepanthes motozintlensis	0	0	1	0	0
881	Lepanthes nagelii	0	0	1	0	0
882	Lepanthes noelii	0	0	1	0	0
883	Lepanthes oaxacana	0	0	1	0	0
884	Lepanthes ordonezii	0	0	1	0	0
885	Lepanthes oreocharis	0	0	1	0	0
886	Lepanthes oreophila	0	0	1	0	0
887	Lepanthes pachyphylla	0	0	1	0	0
888	Lepanthes pantomima	0	0	1	0	0
889	Lepanthes papilionacea	0	0	1	0	0
890	Lepanthes papillipetala	0	0	1	0	0
891	Lepanthes parvula	0	0	1	0	0
892	Lepanthes pollardii	0	0	1	0	0
893	Lepanthes pristidis	0	0	1	0	0
894	Lepanthes quetzalensis	0	0	1	0	0
895	Lepanthes rekoi	0	0	1	0	0
896	Lepanthes rodrigogonzalesii	0	0	1	0	0
897	Lepanthes samacensis	0	0	1	0	0
898	Lepanthes schiedei	0	0	1	0	0
899	Lepanthes schultesii	0	0	1	0	0
900	Lepanthes scopula	0	0	1	0	0
901	Lepanthes sousae	0	0	1	0	0
902	Lepanthes stefaniae	0	0	1	0	0
903	Lepanthes stenophylla	0	0	1	0	0
904	Lepanthes stenosepala	0	0	1	0	0
905	Lepanthes suarezii	0	0	1	0	0
906	Lepanthes tecpanica	0	0	1	0	0
907	Lepanthes tenuiloba	0	0	1	0	0
908	Lepanthes thurstoniorum	0	0	1	0	0
909	Lepanthes totontepecensis	0	0	1	0	0
910	Lepanthes tuerckheimii	0	0	1	0	0
911	Lepanthes turialvae	0	0	1	0	0
912	Lepanthes uvallensis	0	0	1	0	0
913	Lepanthes vilchezii	0	0	1	0	0
914	Lepanthes vivipara	0	0	1	0	0
915	Lepanthes wendtii	0	0	1	0	0
916	Lepanthes williamsii	0	0	1	0	0
917	Lepanthes yunckeri	0	0	1	0	0
918	Lepanthes yuvilensis	0	0	1	0	0
919	Lepanthopsis floripecten	0	0	1	0	0
920	Ligeophila clavigera	1	0	0	0	0
921	Liparis alata	0	0	1	0	0
922	Liparis arnoglossophylla	1	0	1	0	0
923	Liparis cordiformis	1	0	0	0	0
924	Liparis draculoides	1	0	0	0	0
925	Liparis elata	1	0	0	0	0
926	Liparis fantastica	1	0	0	0	0
927	Liparis greenwoodiana	1	0	0	0	0
928	Liparis lindeniana	1	0	0	0	0
929	Liparis madrensis	1	0	0	0	0
930	Liparis nervosa	1	0	0	0	1
931	Liparis vexillifera	1	0	0	0	0
932	Liparis volcanica	1	0	0	0	0
933	Lockhartia galeottiana	0	0	1	0	0
934	Lockhartia hercodonta	0	0	1	0	0
935	Lockhartia micrantha	0	0	1	0	0
936	Lockhartia oerstedii	0	0	1	0	0
937	Lockhartia parthenoglossa	0	0	1	0	0
938	Lockhartia verrucosa	0	0	1	0	0
939	Lophiaris quichensis	0	0	1	0	0
940	Lycaste aromatica	0	0	0	1	0
941	Lycaste bradeorum	0	0	1	0	0
942	Lycaste cochleata	0	0	1	0	0
943	Lycaste consobrina	0	0	1	0	0
944	Lycaste crinita	0	0	1	0	0
945	Lycaste cruenta	0	0	1	0	1
946	Lycaste deppei	0	0	1	0	1
947	Lycaste lasioglossa	1	0	0	0	0
948	Lycaste leucantha	0	0	1	0	0
949	Lycaste measuresiana	0	0	1	0	0
950	Lycaste suaveolens	0	0	1	0	0
951	Lycaste virginalis	0	0	1	0	0
952	Lyroglossa pubicaulis	1	0	0	0	0
953	Macradenia brassavolae	0	0	1	0	0
954	Macroclinium bicolor	0	0	1	0	0
955	Macroclinium lexarzanum	0	0	1	0	0
956	Macroclinium pachybulbon	0	0	1	0	0
957	Macroclinium paniculatum	0	0	1	0	0
958	Macroclinium wullschlaegelianum	0	0	1	0	0
959	Malaxis abieticola	1	0	0	0	0
960	Malaxis acianthoides	1	0	0	0	0
961	Malaxis adenotropa	1	0	0	0	0
962	Malaxis adolphii	1	0	0	0	0
963	Malaxis alvaroi	1	0	0	0	0
964	Malaxis amplexicolumna	1	0	0	0	0
965	Malaxis aurea	1	0	0	0	0
966	Malaxis bayardii	1	0	0	0	0
967	Malaxis brachystachys	1	0	0	0	0
968	Malaxis brachyrrhynchos	1	0	0	0	0
969	Malaxis carnosa	1	0	0	0	0
970	Malaxis casillasii	1	0	0	0	0
971	Malaxis chiarae	1	0	0	0	0
972	Malaxis chica	1	0	0	0	0
973	Malaxis contrerasii	1	0	0	0	0
974	Malaxis corymbosa	1	0	0	0	0
975	Malaxis crispata	1	0	0	0	0
976	Malaxis elliptica	1	0	0	0	0
977	Malaxis elviae	1	0	0	0	0
978	Malaxis espejoi	1	0	0	0	0
979	Malaxis excavata	1	0	0	0	0
980	Malaxis fastigiata	1	0	0	0	0
981	Malaxis greenwoodiana	1	0	0	0	0
982	Malaxis hagsateri	1	0	0	0	0
983	Malaxis hintonii	1	0	0	0	0
984	Malaxis histionantha	1	0	0	0	0
985	Malaxis javesiae	1	0	0	0	0
986	Malaxis lagotis	1	0	0	0	0
987	Malaxis lepanthiflora	1	0	0	0	0
988	Malaxis lepidota	1	0	0	0	0
989	Malaxis lizbethiae	1	0	0	0	0
990	Malaxis luceroana	1	0	0	0	0
991	Malaxis lyonnetii	1	0	0	0	0
992	Malaxis macrostachya	1	0	0	0	0
993	Malaxis macvaughiana	1	0	0	0	0
994	Malaxis maianthemifolia	1	0	0	0	0
995	Malaxis marthaleidae	1	0	0	0	0
996	Malaxis martinezii	1	0	0	0	0
997	Malaxis maxonii	1	0	0	0	0
998	Malaxis molotensis	1	0	0	0	0
999	Malaxis myurus	1	0	0	0	0
1000	Malaxis nelsonii	1	0	0	0	0
1001	Malaxis novogaliciana	1	0	0	0	0
1002	Malaxis ochreata	1	0	0	0	0
1003	Malaxis pandurata	1	0	0	0	0
1004	Malaxis parthoni	1	0	0	0	0
1005	Malaxis perezii	1	0	0	0	0
1006	Malaxis pringlei	1	0	0	0	0
1007	Malaxis ramirezii	1	0	0	0	0
1008	Malaxis reichei	1	0	0	0	0
1009	Malaxis ribana	1	0	0	0	0
1010	Malaxis roblesgilana	1	0	0	0	1
1011	Malaxis rodrigueziana	1	0	0	0	0
1012	Malaxis rosei	1	0	0	0	0
1013	Malaxis rosilloi	1	0	0	0	0
1014	Malaxis rositae	1	0	0	0	0
1015	Malaxis ruizii	1	0	0	0	0
1016	Malaxis rzedowskiana	1	0	0	0	0
1017	Malaxis soulei	1	0	0	0	0
1018	Malaxis steyermarkii	1	0	0	0	0
1019	Malaxis streptopetala	1	0	0	0	0
1020	Malaxis stricta	1	0	0	0	0
1021	Malaxis tamayoana	1	0	0	0	0
1022	Malaxis tepicana	1	0	0	0	0
1023	Malaxis tequilensis	1	0	0	0	0
1024	Malaxis triangularis	1	0	0	0	0
1025	Malaxis unifolia	1	0	0	0	0
1026	Malaxis urbana	1	0	0	0	0
1027	Malaxis wendlandii	1	0	0	0	0
1028	Malaxis wercklei	1	0	0	0	0
1029	Malaxis xerophila	1	0	0	0	0
1030	Malaxis zempoalensis	1	0	0	0	0
1031	Masdevallia adamsii	0	0	1	0	0
1032	Masdevallia chontalensis	0	0	1	0	0
1033	Masdevallia floribunda	0	0	1	0	0
1034	Masdevallia molossoides	0	0	1	0	0
1035	Masdevallia nicaraguae	0	0	1	0	0
1036	Masdevallia nidifica	0	0	1	0	0
1037	Masdevallia striatella	0	0	1	0	0
1038	Masdevallia tubuliflora	0	0	1	0	0
1039	Masdevallia tuerckheimii	0	0	1	0	0
1040	Maxillaria acervata	0	0	1	0	0
1041	Maxillaria aciantha	0	0	1	0	0
1042	Maxillaria acutifolia	0	0	1	0	0
1043	Maxillaria alba	0	0	1	0	0
1044	Maxillaria anceps	0	0	1	0	0
1045	Maxillaria brachybulbon	0	0	1	0	0
1046	Maxillaria caespitifica	0	0	1	0	0
1047	Maxillaria camaridii	0	0	1	0	0
1048	Maxillaria chimalapana	0	0	1	0	0
1049	Maxillaria cobanensis	0	0	1	0	0
1050	Maxillaria confusa	0	0	1	0	0
1051	Maxillaria crassifolia	0	0	1	0	0
1052	Maxillaria cucullata	0	0	1	0	1
1053	Maxillaria curtipes	0	0	1	0	0
1054	Maxillaria densa	0	0	1	0	0
1055	Maxillaria discolor	0	0	1	0	0
1056	Maxillaria diuturna	0	0	1	0	0
1057	Maxillaria egertoniana	0	0	0	0	1
1058	Maxillaria elata	0	0	1	0	0
1059	Maxillaria elatior	0	0	1	0	0
1060	Maxillaria endresii	0	0	1	0	0
1061	Maxillaria friedrichsthalii	0	0	1	0	0
1062	Maxillaria fulgens	0	0	1	0	0
1063	Maxillaria hagsateriana	0	0	1	0	0
1064	Maxillaria hedwigae	0	0	1	0	0
1065	Maxillaria hematoglossa	0	0	1	0	0
1066	Maxillaria henchmannii	0	0	1	0	0
1067	Maxillaria histrionica	0	0	1	0	0
1068	Maxillaria houtteana	0	0	1	0	1
1069	Maxillaria lexarzana	0	0	1	0	0
1070	Maxillaria lineolata	0	0	1	0	0
1071	Maxillaria macleei	0	0	1	0	0
1072	Maxillaria maleolens	0	0	1	0	0
1073	Maxillaria meleagris	0	0	1	0	0
1074	Maxillaria mexicana	0	0	1	0	0
1075	Maxillaria mombachoensis	0	0	1	0	0
1076	Maxillaria moralesii	0	0	1	0	0
1077	Maxillaria nagelii	0	0	1	0	0
1078	Maxillaria nasuta	0	0	1	0	0
1079	Maxillaria neglecta	0	0	1	0	0
1080	Maxillaria nicaraguensis	0	0	1	0	0
1081	Maxillaria obscura	0	0	1	0	0
1082	Maxillaria oestlundiana	0	0	1	0	0
1083	Maxillaria oreocharis	0	0	1	0	0
1084	Maxillaria pachyacron	0	0	1	0	0
1085	Maxillaria paleata	0	0	1	0	0
1086	Maxillaria parviflora	0	0	1	0	0
1087	Maxillaria pauciflora	0	0	1	0	0
1088	Maxillaria pendula	0	0	1	0	0
1089	Maxillaria porrecta	0	0	1	0	1
1090	Maxillaria praestans	0	0	1	0	0
1091	Maxillaria pulchra	0	0	1	0	0
1092	Maxillaria ramonensis	0	0	1	0	0
1093	Maxillaria rhombea	0	0	1	0	0
1094	Maxillaria ringens	0	0	1	0	0
1095	Maxillaria rufescens	0	0	1	0	1
1096	Maxillaria santanae	0	0	1	0	0
1097	Maxillaria scorpioidea	0	0	1	0	0
1098	Maxillaria soconuscana	0	0	1	0	0
1099	Maxillaria sotoana	0	0	1	0	0
1100	Maxillaria tenuifolia	0	0	1	0	0
1101	Maxillaria tonsoniae	0	0	1	0	0
1102	Maxillaria uncata	0	0	1	0	0
1103	Maxillaria valenzuelana	0	0	1	0	0
1104	Maxillaria variabilis	0	0	1	0	0
1105	Meiracyllium gemma	0	0	1	0	0
1106	Meiracyllium trinasutum	0	0	1	0	1
1107	Mesadenella petenensis	1	0	0	0	0
1108	Mesadenella tonduzii	1	0	0	0	0
1109	Mesadenus chiangii	1	0	0	0	0
1110	Mesadenus lucayanus	1	0	0	0	0
1111	Mesadenus polyanthus	1	0	0	0	0
1112	Mesadenus tenuissimus	1	0	0	0	0
1113	Mesedenella petenensis	1	0	0	0	0
1114	Mesedenella tonduzii	1	0	0	0	0
1115	Mexipedium xerophyticum	0	0	0	0	1
1116	Microchilus calophyllus	1	0	0	0	0
1117	Microchilus luniferus	1	0	0	0	0
1118	Microchilus mexicanus	1	0	0	0	0
1119	Microchilus tridax	1	0	0	0	0
1120	Microchilus vesicifer	1	0	0	0	0
1121	Microepidendrum subulatifolium	0	0	0	1	0
1122	Microthelys hintoniorum	1	0	0	0	0
1123	Microthelys minutiflora	1	0	0	0	0
1124	Microthelys nuntantiflora	1	0	0	0	0
1125	Microthelys rubrocalosa	1	0	0	0	0
1126	Mormodes aromatica	0	0	0	1	0
1127	Mormodes badia	0	0	0	1	0
1128	Mormodes buccinator	0	0	1	0	0
1129	Mormodes cozticxochitl	0	0	0	1	0
1130	Mormodes horichii	0	0	1	0	0
1131	Mormodes ignea	0	0	1	0	0
1132	Mormodes lineata	0	0	0	1	0
1133	Mormodes luxata	0	0	0	1	0
1134	Mormodes maculata	0	0	0	1	0
1135	Mormodes nagelii	1	0	0	1	0
1136	Mormodes oceloteoides	0	0	1	0	0
1137	Mormodes oestlundiana	0	0	0	1	0
1138	Mormodes pardalinata	0	0	0	1	0
1139	Mormodes porphyrophlebia	0	0	0	1	0
1140	Mormodes ramirezii	0	0	0	1	0
1141	Mormodes sanguineoclaustra	0	0	0	1	0
1142	Mormodes sotoana	0	0	0	1	0
1143	Mormodes tezontle	0	0	0	1	0
1144	Mormodes tuxtlensis	0	0	0	1	0
1145	Mormodes uncia	0	0	0	1	0
1146	Mormodes warszewiczii	0	0	1	0	0
1147	Mormodes williamsii	0	0	0	1	0
1148	Mormolyca ringens	0	0	1	0	0
1149	Muscarella fimbriata	0	0	1	0	0
1150	Muscarella hastata	0	0	1	0	0
1151	Muscarella marginata	0	0	1	0	0
1152	Muscarella samacensis	0	0	1	0	0
1153	Muscarella segregatifolia	0	0	1	0	0
1154	Myoxanthus congestus	0	0	1	0	0
1155	Myoxanthus octomeriae	0	0	1	0	0
1156	Myoxanthus octomerioides	0	0	1	0	0
1157	Myoxanthus trachychlamys	0	0	1	0	0
1158	Myrmecophila brysiana	0	0	1	0	0
1159	Myrmecophila christinae	0	0	1	0	0
1160	Myrmecophila exaltata	0	0	1	0	0
1161	Myrmecophila galeottiana	0	0	1	0	0
1162	Myrmecophila grandiflora	0	0	1	0	0
1163	Myrmecophila laguna-guerrerae	0	0	1	0	0
1164	Myrmecophila tibicinis	1	0	1	0	0
1165	Myrmecophila wendlandii	0	0	1	0	0
1166	Nemaconia dressleriana	0	0	1	0	0
1167	Nemaconia glomerata	0	0	1	0	0
1168	Nemaconia graminifolia	0	0	1	0	0
1169	Nemaconia longipetala	0	0	1	0	0
1170	Nemaconia pellita	0	0	1	0	0
1171	Nemaconia striata	0	0	1	0	0
1172	Neottia convallarioides	0	0	1	0	0
1173	Nidema boothii	0	0	1	0	0
1174	Nidema ottonis	0	0	1	0	0
1175	Notylia barkeri	0	0	1	0	0
1176	Notylia leucantha	0	0	1	0	0
1177	Notylia orbicularis	0	0	1	0	0
1178	Notylia pentachne	0	0	1	0	0
1179	Notylia trisepala	0	0	1	0	0
1180	Octomeria costaricensis	0	0	1	0	0
1181	Octomeria graminifolia	0	0	1	0	0
1182	Oeceoclades maculata	1	0	0	0	0
1183	Oestlundia cyanocolumna	0	0	1	0	0
1184	Oestlundia distantiflora	0	0	1	0	0
1185	Oestlundia ligulata	0	0	1	0	0
1186	Oestlundia luteorosea	0	0	1	0	0
1187	Oncidium altissimum	0	0	1	0	0
1188	Oncidium baueri	0	0	1	0	0
1189	Oncidium brachyandrum	0	0	1	0	0
1190	Oncidium bracteatum	0	0	1	0	0
1191	Oncidium cheirophorum	0	0	1	0	0
1192	Oncidium durangense	0	0	1	0	0
1193	Oncidium endocharis	0	0	1	0	0
1194	Oncidium ensatum	1	0	1	0	0
1195	Oncidium geertianum	0	0	1	0	0
1196	Oncidium ghiesbreghtianum	0	0	1	0	0
1197	Oncidium graminifolium	1	0	0	0	0
1198	Oncidium hagsaterianum	0	0	1	0	0
1199	Oncidium hastatum	0	0	1	0	0
1200	Oncidium hintonii	0	0	1	0	0
1201	Oncidium incurvum	0	0	1	0	0
1202	Oncidium iricolor	0	0	1	0	0
1203	Oncidium javieri	0	0	1	0	0
1204	Oncidium karwinskii	0	0	1	0	0
1205	Oncidium laeve	0	0	1	0	0
1206	Oncidium leleui	0	0	1	0	0
1207	Oncidium lepidum	0	0	1	0	0
1208	Oncidium leucochilum	0	0	1	0	0
1209	Oncidium lindleyi	0	0	1	0	0
1210	Oncidium lineoligerum	0	0	1	0	0
1211	Oncidium maculatum	0	0	1	0	0
1212	Oncidium mexicanum	0	0	1	0	0
1213	Oncidium microstigma	0	0	1	0	0
1214	Oncidium oblongatum	0	0	1	0	0
1215	Oncidium oliganthum	0	0	1	0	0
1216	Oncidium ornithorhynchum	0	0	1	0	0
1217	Oncidium oviedomotae	0	0	1	0	0
1218	Oncidium pergameneum	0	0	1	0	0
1219	Oncidium poikilostalix	0	0	1	0	0
1220	Oncidium polycladium	0	0	1	0	0
1221	Oncidium reflexum	0	0	1	0	0
1222	Oncidium reichenheimii	0	0	1	0	0
1223	Oncidium sotoanum	0	0	1	0	0
1224	Oncidium sphacelatum	0	0	1	0	0
1225	Oncidium stelligerum	0	0	1	0	0
1226	Oncidium stenoglossum	0	0	1	0	0
1227	Oncidium subcruciforme	0	0	1	0	0
1228	Oncidium suttonii	0	0	1	0	0
1229	Oncidium tenuipes	0	0	1	0	0
1230	Oncidium tigrinum	0	0	1	0	0
1231	Oncidium unguiculatum	0	0	1	0	0
1232	Oncidium wentworthianum	0	0	1	0	0
1233	Ornithocephalus bicornis	0	0	1	0	0
1234	Ornithocephalus biloborostratus	0	0	1	0	0
1235	Ornithocephalus dolabratus	0	0	1	0	0
1236	Ornithocephalus gladiatus	0	0	1	0	0
1237	Ornithocephalus inflexus	0	0	1	0	0
1238	Ornithocephalus iridifolius	0	0	1	0	0
1239	Ornithocephalus lankesteri	0	0	1	0	0
1240	Ornithocephalus numenius	0	0	1	0	0
1241	Ornithocephalus obergiae	0	0	1	0	0
1242	Ornithocephalus torresii	0	0	1	0	0
1243	Ornithocephalus tripterus	0	0	1	0	0
1244	Ornithocephalus valerioi	0	0	1	0	0
1245	Pabstiella ornata	0	0	1	0	0
1246	Paphiopedilum nitens	1	0	0	0	0
1247	Pelexia adnata	1	0	0	0	0
1248	Pelexia congesta	1	0	0	0	0
1249	Pelexia funckiana	1	0	0	0	0
1250	Pelexia gutturosa	1	0	0	0	0
1251	Pelexia laxa	1	0	0	0	0
1252	Pelexia longipetiolata	1	0	0	0	0
1253	Pelexia obliqua	1	0	0	0	0
1254	Pelexia olivacea	1	0	0	0	0
1255	Phloeophila peperomioides	0	0	1	0	0
1256	Phragmipedium humboldtii	1	0	0	0	0
1257	Phragmipedium caudatum	0	0	1	0	0
1258	Physogyne gonzalesii	1	0	0	0	0
1259	Physogyne garayana	1	0	0	0	0
1260	Platanthera brevifolia	1	0	0	0	0
1261	Platanthera calderoniae	1	0	0	0	0
1262	Platanthera cooperi	1	0	0	0	0
1263	Platanthera dilatata	1	0	0	0	0
1264	Platanthera elongata	1	0	0	0	0
1265	Platanthera ghiesbreghtiana	1	0	0	0	0
1266	Platanthera hyperborea	1	0	0	0	0
1267	Platanthera lacera	1	0	0	0	0
1268	Platanthera leptopetala	1	0	0	0	0
1269	Platanthera limosa	1	0	0	0	0
1270	Platanthera nivea	1	0	0	0	0
1271	Platanthera nubigena	1	0	0	0	0
1272	Platanthera sparsiflora	1	0	0	0	0
1273	Platanthera stricta	1	0	0	0	0
1274	Platanthera unalascensis	1	0	0	0	0
1275	Platanthera zothecina	1	0	0	0	0
1276	Platanthera purpurascens	1	0	0	0	0
1277	Platystele caudatisepala	0	0	1	0	0
1278	Platystele compacta	0	0	1	0	0
1279	Platystele escalerae	0	0	1	0	0
1280	Platystele jungermannioides	0	0	1	0	0
1281	Platystele lancilabris	0	0	1	0	0
1282	Platystele minimiflora	0	0	1	0	0
1283	Platystele ovalifolia	0	0	1	0	0
1284	Platystele ovatilabia	0	0	1	0	0
1285	Platystele oxyglossa	0	0	1	0	0
1286	Platystele pedicellaris	0	0	1	0	0
1287	Platystele propinqua	0	0	1	0	0
1288	Platystele repens	0	0	1	0	0
1289	Platystele stenostachya	0	0	1	0	0
1290	Platystele bernoullii	0	0	1	0	0
1291	Platythelys maculata	1	0	0	0	0
1292	Platythelys vaginata	1	0	0	0	0
1293	Plectrophora alata	0	0	1	0	0
1294	Pleurothallis oncoglossa	0	0	1	0	0
1295	Pleurothallis barbata	0	0	1	0	0
1296	Pleurothallis bivalvis	0	0	1	0	0
1297	Pleurothallis cardiothallis	0	0	1	0	0
1298	Pleurothallis correllii	0	0	1	0	0
1299	Pleurothallis crocodiliceps	0	0	1	0	0
1300	Pleurothallis dolichopus	0	0	1	0	0
1301	Pleurothallis hawkinsii	0	0	1	0	0
1302	Pleurothallis helleri	0	0	1	0	0
1303	Pleurothallis homolantha	0	0	1	0	0
1304	Pleurothallis leucantha	0	0	1	0	0
1305	Pleurothallis matudana	0	0	1	0	0
1306	Pleurothallis nelsonii	0	0	1	0	0
1307	Pleurothallis pansamalae	0	0	1	0	0
1308	Pleurothallis phyllocardia	0	0	1	0	0
1309	Pleurothallis phyllocardioides	0	0	1	0	0
1310	Pleurothallis pruinosa	0	0	1	0	0
1311	Pleurothallis ruscifolia	0	0	1	0	0
1312	Pleurothallis saccatilabia	0	0	1	0	0
1313	Pleurothallis sanchoi	0	0	1	0	0
1314	Pleurothallis sertularioides	0	0	1	0	0
1315	Pleurothallis tipuloides	0	0	1	0	0
1316	Pleurothallopsis reichenbachiana	0	0	1	0	0
1317	Pleurothallopsis ujarensis	0	0	1	0	0
1318	Polystachya cerea	0	0	1	0	0
1319	Polystachya clavata	0	0	1	0	0
1320	Polystachya concreta	1	0	1	0	0
1321	Polystachya elatior	0	0	1	0	0
1322	Polystachya foliosa	0	0	1	0	0
1323	Polystachya lineata	0	0	1	0	0
1324	Polystachya masayensis	0	0	1	0	0
1325	Polystachya mcvaughiana	0	0	1	0	0
1326	Polystachya paulensis	0	0	1	0	0
1327	Ponera exilis	0	0	1	0	0
1328	Ponera juncifolia	0	0	1	0	0
1329	Ponthieva brenesii	1	0	0	0	0
1330	Ponthieva brittoniae	1	0	0	0	0
1331	Ponthieva campestris	1	0	0	0	0
1332	Ponthieva ephippium	1	0	0	0	0
1333	Ponthieva formosa	1	0	0	0	0
1334	Ponthieva hameri	1	0	0	0	0
1335	Ponthieva hildae	1	0	0	0	0
1336	Ponthieva maculata	1	0	0	0	0
1337	Ponthieva mexicana	1	0	0	0	0
1338	Ponthieva nicolasii	1	0	0	0	0
1339	Ponthieva parvula	1	0	0	0	0
1340	Ponthieva pulchella	1	0	0	0	0
1341	Ponthieva racemosa	1	0	0	0	0
1342	Ponthieva rinconii	1	0	0	0	0
1343	Ponthieva schaffneri	1	0	0	0	1
1344	Ponthieva triloba	1	0	0	0	0
1345	Ponthieva trilobata	1	0	0	0	0
1346	Ponthieva tuerckheimii	1	0	0	0	0
1347	Prescottia oligantha	1	0	0	0	0
1348	Prescottia stachyodes	1	0	1	0	0
1349	Prosthechea abbreviata	0	0	1	0	0
1350	Prosthechea baculus	0	0	1	0	0
1351	Prosthechea bicamerata	0	0	1	0	0
1352	Prosthechea boothiana	0	0	1	0	0
1353	Prosthechea brachiata	0	0	1	0	0
1354	Prosthechea brassavolae	0	0	1	0	1
1355	Prosthechea calamaria	0	0	1	0	0
1356	Prosthechea chacaoensis	0	0	1	0	0
1357	Prosthechea chondylobulbon	0	0	1	0	0
1358	Prosthechea citrina	0	0	1	0	0
1359	Prosthechea cochleata	0	0	1	0	0
1360	Prosthechea concolor	0	0	1	0	0
1361	Prosthechea cretacea	0	0	1	0	0
1362	Prosthechea favoris	0	0	1	0	0
1363	Prosthechea fragrans	0	0	1	0	0
1364	Prosthechea ghiesbreghtiana	0	0	1	0	0
1365	Prosthechea glauca	0	0	1	0	0
1366	Prosthechea greenwoodiana	0	0	1	0	0
1367	Prosthechea hastata	0	0	1	0	0
1368	Prosthechea ionophlebia	0	0	1	0	0
1369	Prosthechea karwinskii	0	0	1	0	0
1370	Prosthechea livida	0	0	1	0	0
1371	Prosthechea maculosa	0	0	1	0	0
1372	Prosthechea madrensis	0	0	1	0	0
1373	Prosthechea magnispatha	0	0	1	0	0
1374	Prosthechea mariae	0	0	1	0	0
1375	Prosthechea michuacana	1	0	0	0	0
1376	Prosthechea micropus	0	0	1	0	0
1377	Prosthechea mulasii	0	0	1	0	1
1378	Prosthechea neurosa	0	0	1	0	0
1379	Prosthechea obpiribulbon	0	0	1	0	0
1380	Prosthechea ochracea	0	0	1	0	0
1381	Prosthechea panthera	0	0	1	0	0
1382	Prosthechea pastoris	0	0	1	0	0
1383	Prosthechea pringlei	0	0	1	0	0
1384	Prosthechea pseudopygmaea	0	0	1	0	0
1385	Prosthechea pterocarpa	0	0	1	0	0
1386	Prosthechea punctulata	0	0	1	0	0
1387	Prosthechea pygmaea	0	0	1	0	0
1388	Prosthechea radiata	0	0	1	0	1
1389	Prosthechea rhynchophora	0	0	1	0	0
1390	Prosthechea semiaperta	0	0	1	0	0
1391	Prosthechea spondiada	0	0	1	0	0
1392	Prosthechea squalida	0	0	1	0	1
1393	Prosthechea tripunctata	0	0	0	1	0
1394	Prosthechea trulla	0	0	1	0	0
1395	Prosthechea vagans	0	0	1	0	0
1396	Prosthechea varicosa	1	0	1	0	1
1397	Prosthechea vespa	0	0	1	0	1
1398	Prosthechea vitellina	0	0	1	0	0
1399	Pseudogoodyera pseudogoodyeroides	1	0	0	0	0
1400	Pseudogoodyera wrightii	1	0	0	0	0
1401	Psilochilus macrophyllus	1	0	0	0	0
1402	Pteroglossa roseoalba	1	0	0	0	0
1403	Restrepia muscifera	0	0	1	0	0
1404	Restrepia trichoglossa	0	0	1	0	0
1405	Restrepiella ophiocephala	0	0	1	0	0
1406	Rhyncholaelia digbyana	0	0	1	0	0
1407	Rhyncholaelia glauca	0	0	1	0	1
1408	Rhynchostele aptera	0	0	1	0	0
1409	Rhynchostele beloglossa	0	0	1	0	0
1410	Rhynchostele bictoniensis	1	0	0	0	0
1411	Rhynchostele candidula	0	0	1	0	0
1412	Rhynchostele cervantesii	0	0	1	0	0
1413	Rhynchostele cordata	0	0	1	0	0
1414	Rhynchostele ehrenbergii	0	0	1	0	0
1415	Rhynchostele galeottiana	0	0	1	0	0
1416	Rhynchostele londesboroughiana	0	0	1	0	0
1417	Rhynchostele maculata	0	0	1	0	0
1418	Rhynchostele madrensis	0	0	1	0	0
1419	Rhynchostele majalis	0	0	1	0	0
1420	Rhynchostele oscarii	0	0	1	0	0
1421	Rhynchostele pygmaea	0	0	1	0	0
1422	Rhynchostele rossii	0	0	1	0	0
1423	Rhynchostele stellata	0	0	1	0	0
1424	Rhynchostele uroskinneri	0	0	0	0	1
1425	Rodriguezia compacta	0	0	1	0	0
1426	Rodriguezia dressleriana	0	0	1	0	0
1427	Rossioglossum ampliatum	0	0	1	0	0
1428	Rossioglossum beloglossum	0	0	1	0	0
1429	Rossioglossum grande	0	0	1	0	0
1430	Rossioglossum hagsaterianum	0	0	1	0	0
1431	Rossioglossum insleayi	0	0	1	0	0
1432	Rossioglossum krameri	0	0	1	0	0
1433	Rossioglossum oerstedii	0	0	1	0	0
1434	Rossioglossum schlieperianum	0	0	1	0	0
1435	Rossioglossum splendens	0	0	1	0	0
1436	Rossioglossum williamsianum	0	0	1	0	0
1437	Sacoila lanceolata	1	0	0	0	0
1438	Sacoila squamulosa	1	0	0	0	0
1439	Sarcoglottis acaulis	1	0	0	0	0
1440	Sarcoglottis assurgens	1	0	0	0	0
1441	Sarcoglottis cerina	1	0	0	0	0
1442	Sarcoglottis grandiflora	1	0	0	0	0
1443	Sarcoglottis lobata	1	0	0	0	0
1444	Sarcoglottis pauciflora	1	0	0	0	0
1445	Sarcoglottis richardiana	1	0	0	0	0
1446	Sarcoglottis rosulata	1	0	0	0	0
1447	Sarcoglottis sceptrodes	1	0	0	0	0
1448	Sarcoglottis schaffneri	1	0	0	0	0
1449	Sarcoglottis scintillans	1	0	0	0	0
1450	Sarcoglottis smithii	1	0	0	0	0
1451	Scaphosepalum microdactylum	0	0	1	0	0
1452	Scaphosepalum standleyi	0	0	1	0	0
1453	Scaphyglottis behrii	0	0	1	0	0
1454	Scaphyglottis bidentata	0	0	1	0	1
1455	Scaphyglottis bifida	0	0	1	0	0
1456	Scaphyglottis confusa	0	0	1	0	0
1457	Scaphyglottis crurigera	0	0	1	0	0
1458	Scaphyglottis fasciculata	0	0	1	0	0
1459	Scaphyglottis graminifolia	0	0	1	0	0
1460	Scaphyglottis hondurensis	0	0	1	0	0
1461	Scaphyglottis imbricata	0	0	1	0	0
1462	Scaphyglottis jimenezii	0	0	1	0	0
1463	Scaphyglottis leucantha	0	0	1	0	0
1464	Scaphyglottis lindeniana	0	0	1	0	0
1465	Scaphyglottis livida	0	0	1	0	0
1466	Scaphyglottis longicaulis	0	0	1	0	0
1467	Scaphyglottis micrantha	0	0	1	0	0
1468	Scaphyglottis minutiflora	0	0	1	0	0
1469	Scaphyglottis prolifera	0	0	1	0	0
1470	Scaphyglottis sessilis	0	0	1	0	0
1471	Scaphyglottis tenella	0	0	1	0	0
1472	Scaphyglottis tenuis	0	0	1	0	0
1473	Schiedeella affinis	1	0	0	0	0
1474	Schiedeella albovaginata	1	0	0	0	0
1475	Schiedeella arizonica	1	0	0	0	0
1476	Schiedeella crenulata	1	0	0	0	0
1477	Schiedeella durangensis	1	0	0	0	0
1478	Schiedeella garayana	1	0	0	0	0
1479	Schiedeella llaveana	1	0	0	0	0
1480	Schiedeella nagelii	1	0	0	0	0
1481	Schiedeella romeroana	1	0	0	0	0
1482	Schiedeella saltensis	1	0	0	0	0
1483	Schiedeella tenella	1	0	0	0	0
1484	Schiedeella trilineata	1	0	0	0	0
1485	Schiedeella wercklei	1	0	0	0	0
1486	Schiedeella williamsiana	1	0	0	0	0
1487	Schiedeella faucisanguinea	1	0	0	0	0
1488	Schiedeella pandurata	1	0	0	0	0
1489	Schiedeella violacea	1	0	0	0	0
1490	Sievekingia suavis	0	0	1	0	0
1491	Sobralia amabilis	1	0	0	0	0
1492	Sobralia bletiae	1	0	0	0	0
1493	Sobralia cascajaliana	1	0	0	0	0
1494	Sobralia chatoensis	1	0	0	0	0
1495	Sobralia chrysostoma	1	0	0	0	0
1496	Sobralia crispissima	1	0	0	0	0
1497	Sobralia decora	1	0	1	0	1
1498	Sobralia fenzliana	1	0	1	0	0
1499	Sobralia fragrans	0	0	1	0	0
1500	Sobralia galeottiana	1	0	0	0	0
1501	Sobralia hawkesii	1	0	0	0	0
1502	Sobralia helleri	1	0	0	0	0
1503	Sobralia lindleyana	1	0	0	0	0
1504	Sobralia luteola	1	0	0	0	0
1505	Sobralia macdougallii	1	0	1	0	1
1506	Sobralia macra	1	0	0	0	0
1507	Sobralia macrantha	1	0	1	0	1
1508	Sobralia mucronata	1	0	0	0	0
1509	Sobralia warszewiczii	1	0	0	0	0
1510	Sobralia wilsoniana	1	0	1	0	0
1511	Sobralia xantholeuca	1	0	1	0	0
1512	Sotoa confusa	1	0	0	0	0
1513	Specklinia alata	0	0	1	0	0
1514	Specklinia alexii	0	0	1	0	0
1515	Specklinia blancoi	0	0	1	0	0
1516	Specklinia brighamii	0	0	1	0	0
1517	Specklinia chontalensis	0	0	1	0	0
1518	Specklinia corniculata	0	0	1	0	0
1519	Specklinia digitale	0	0	1	0	0
1520	Specklinia endotrachys	0	0	1	0	0
1521	Specklinia fimbriata	0	0	1	0	0
1522	Specklinia fuegii	0	0	1	0	0
1523	Specklinia glandulosa	0	0	1	0	0
1524	Specklinia grobyi	0	0	1	0	0
1525	Specklinia juddii	0	0	1	0	0
1526	Specklinia lanceola	0	0	1	0	0
1527	Specklinia marginata	0	0	1	0	0
1528	Specklinia microphylla	0	0	1	0	0
1529	Specklinia minuta	0	0	1	0	0
1530	Specklinia pfavii	0	0	1	0	0
1531	Specklinia picta	0	0	1	0	0
1532	Specklinia pisinna	0	0	1	0	0
1533	Specklinia spectabilis	0	0	1	0	0
1534	Specklinia tribuloides	0	0	1	0	0
1535	Specklinia vittariifolia	0	0	1	0	0
1536	Specklinia yucatanensis	0	0	1	0	0
1537	Specklinia simmleriana	0	0	1	0	0
1538	Spiranthes cernua	1	0	0	0	0
1539	Spiranthes delitescens	1	0	0	0	0
1540	Spiranthes graminea	1	0	0	0	0
1541	Spiranthes nebulorum	1	0	0	0	0
1542	Spiranthes torta	1	0	0	0	0
1543	Spiranthes vernalis	1	0	0	0	0
1544	Stanhopea costaricensis	0	0	1	0	0
1545	Stanhopea dodsoniana	0	0	1	0	0
1546	Stanhopea ecornuta	0	0	1	0	0
1547	Stanhopea gibbosa	0	0	1	0	0
1548	Stanhopea graveolens	0	0	1	0	0
1549	Stanhopea hernandezii	0	0	1	0	1
1550	Stanhopea intermedia	0	0	1	0	0
1551	Stanhopea lewisae	0	0	1	0	0
1552	Stanhopea maculosa	0	0	1	0	0
1553	Stanhopea martiana	0	0	1	0	0
1554	Stanhopea novogaliciana	0	0	1	0	0
1555	Stanhopea oculata	0	0	1	0	0
1556	Stanhopea pseudoradiosa	0	0	1	0	0
1557	Stanhopea radiosa	0	0	1	0	0
1558	Stanhopea ruckeri	0	0	1	0	0
1559	Stanhopea saccata	0	0	1	0	0
1560	Stanhopea tigrina	0	0	1	0	0
1561	Stanhopea wardii	0	0	1	0	0
1562	Stanhopea whittenii	0	0	1	0	0
1563	Stelis aemula	0	0	1	0	0
1564	Stelis aeolica	0	0	1	0	0
1565	Stelis annedamoniae	0	0	1	0	0
1566	Stelis aprica	0	0	1	0	0
1567	Stelis argentata	0	0	1	0	0
1568	Stelis chiapensis	0	0	1	0	1
1569	Stelis chihobensis	0	0	1	0	0
1570	Stelis ciliaris	0	0	1	0	0
1571	Stelis cleistogama	0	0	1	0	0
1572	Stelis cobanensis	0	0	1	0	0
1573	Stelis crescentiicola	0	0	1	0	0
1574	Stelis cucullata	0	0	1	0	0
1575	Stelis deregularis	0	0	1	0	0
1576	Stelis desantiagoi	0	0	1	0	0
1577	Stelis despectans	0	0	1	0	0
1578	Stelis emarginata	0	0	1	0	0
1579	Stelis fulva	0	0	1	0	0
1580	stelis gelida	0	0	1	0	0
1581	Stelis glossula	0	0	1	0	0
1582	Stelis gracilis	0	0	1	0	0
1583	Stelis greenwoodii	0	0	1	0	0
1584	Stelis guatemalensis	0	0	1	0	0
1585	Stelis guerrerensis	0	0	1	0	0
1586	Stelis hagsateri	0	0	1	0	0
1587	Stelis hymenantha	0	0	1	0	0
1588	Stelis immersa	0	0	1	0	0
1589	Stelis jalapensis	1	0	1	0	1
1590	Stelis johnsonii	0	0	1	0	0
1591	Stelis kailae	0	0	1	0	0
1592	Stelis lapinerae	0	0	1	0	0
1593	Stelis longispicata	0	0	1	0	0
1594	Stelis martinezii	0	0	1	0	0
1595	Stelis megachlamys	0	0	1	0	0
1596	Stelis microchila	0	0	1	0	0
1597	Stelis multirostris	0	0	1	0	0
1598	Stelis nagelii	0	0	1	0	0
1599	Stelis nicaraguensis	0	0	1	0	0
1600	Stelis nigriflora	0	0	1	0	1
1601	Stelis nonresupinata	0	0	1	0	0
1602	Stelis oaxacana	0	0	1	0	0
1603	Stelis oestlundiana	0	0	1	0	0
1604	Stelis ornata	0	0	1	0	1
1605	Stelis ovatilabia	0	0	1	0	0
1606	Stelis oxypetala	0	0	1	0	0
1607	Stelis pachyglossa	0	0	1	0	0
1608	Stelis pardipes	0	0	1	0	0
1609	Stelis parvula	0	0	1	0	0
1610	Stelis perplexa	0	0	1	0	0
1611	Stelis platystylis	0	0	1	0	0
1612	Stelis powellii	0	0	1	0	0
1613	Stelis punctulata	0	0	1	0	0
1614	Stelis purpurascens	0	0	1	0	0
1615	Stelis quadrifida	0	0	1	0	0
1616	Stelis resupinata	0	0	1	0	0
1617	Stelis retusa	0	0	1	0	0
1618	Stelis rubens	0	0	1	0	0
1619	Stelis rufobrunnea	0	0	1	0	0
1620	Stelis salazarii	0	0	1	0	0
1621	Stelis segoviensis	0	0	1	0	0
1622	Stelis soconuscana	0	0	1	0	0
1623	Stelis sotoarenasii	0	0	1	0	0
1624	Stelis superbiens	0	0	1	0	0
1625	Stelis tacanensis	0	0	1	0	0
1626	Stelis tenuissima	0	0	1	0	0
1627	Stelis tridentata	0	0	1	0	0
1628	Stelis veracrucensis	0	0	1	0	0
1629	Stelis vespertina	0	0	1	0	0
1630	Stelis vestita	0	0	1	0	0
1631	Stelis villosa	0	0	1	0	0
1632	Stelis wendtii	0	0	1	0	0
1633	Stelis wercklei	0	0	1	0	0
1634	Stelis williamsii	0	0	1	0	0
1635	Stelis xerophila	0	0	1	0	0
1636	Stelis zootrophionoides	0	0	1	0	1
1637	Stenorrhynchos glicensteinii	1	0	0	0	0
1638	Stenorrhynchos speciosum	1	0	0	0	0
1639	Stenotyla helleri	0	0	1	0	0
1640	Stenotyla lendyana	0	0	1	0	0
1641	Svenkoeltzia congestiflora	1	0	0	0	0
1642	Svenkoeltzia luzmariana	1	0	0	0	0
1643	Svenkoeltzia patriciae	1	0	0	0	0
1644	Tamayorkis ehrenbergii	1	0	0	0	0
1645	Tamayorkis hintonii	1	0	0	0	0
1646	Tamayorkis porphyrea	1	0	0	0	0
1647	Tamayorkis wendtii	1	0	0	0	0
1648	Telipogon amoanus	0	0	0	1	0
1649	Telipogon corticatus	0	0	0	1	0
1650	Telipogon helleri	0	0	0	1	0
1651	Telipogon microglossus	0	0	1	0	0
1652	Telipogon standleyi	0	0	1	0	0
1653	Teuscheria pickiana	0	0	0	1	0
1654	Tolumnia guttata	0	0	1	0	0
1655	Trevoria zahlbruckneriana	0	0	1	0	0
1656	Trichocentrum andreanum	0	0	1	0	0
1657	Trichocentrum andrewsiae	0	0	1	0	0
1658	Trichocentrum ascendens	0	0	1	0	0
1659	Trichocentrum aurisasinorum	0	0	1	0	0
1660	Trichocentrum bicallosum	0	0	1	0	0
1661	Trichocentrum biorbiculare	0	0	1	0	0
1662	Trichocentrum brachyphyllum	0	0	1	0	0
1663	Trichocentrum candidum	0	0	1	0	0
1664	Trichocentrum carthagenense	0	0	1	0	0
1665	Trichocentrum cebolleta	0	0	1	0	0
1666	Trichocentrum chrysops	0	0	1	0	0
1667	Trichocentrum cosymbephorum	0	0	1	0	0
1668	Trichocentrum flavovirens	0	0	1	0	0
1669	Trichocentrum hoegei	0	0	1	0	0
1670	Trichocentrum leptotifolium	0	0	1	0	0
1671	Trichocentrum lindenii	0	0	1	0	0
1672	Trichocentrum longifolium	0	0	1	0	0
1673	Trichocentrum luridum	0	0	1	0	1
1674	Trichocentrum margalefii	0	0	1	0	0
1675	Trichocentrum microchilum	0	0	1	0	1
1676	Trichocentrum natalieae	0	0	1	0	0
1677	Trichocentrum oerstedii	0	0	1	0	0
1678	Trichocentrum oestlundianum	0	0	1	0	0
1679	Trichocentrum pachyphyllum	0	0	1	0	0
1680	Trichocentrum pendulum	0	0	1	0	0
1681	Trichocentrum perezii	0	0	1	0	0
1682	Trichocentrum splendidum	0	0	1	0	0
1683	Trichocentrum stramineum	0	0	1	0	0
1684	Trichocentrum tapiae	0	0	1	0	0
1685	Trichocentrum undulatum	1	0	0	0	0
1686	Trichocentrum xteaboanum	0	0	1	0	0
1687	Trichocentrum yucatanense	0	0	1	0	0
1688	Trichocentrum cavendishianum	0	0	1	0	0
1689	Trichopilia galeottiana	0	0	1	0	0
1690	Trichopilia marginata	0	0	1	0	0
1691	Trichopilia subulata	0	0	1	0	0
1692	Trichopilia tortilis	0	0	1	0	0
1693	Trichopilia turialbae	0	0	1	0	0
1694	Trichosalpinx blaisdellii	0	0	1	0	0
1695	Trichosalpinx cedralensis	0	0	1	0	0
1696	Trichosalpinx ciliaris	0	0	1	0	0
1697	Trichosalpinx crucilabia	0	0	1	0	0
1698	Trichosalpinx diazii	0	0	1	0	1
1699	Trichosalpinx dura	0	0	1	0	0
1700	Trichosalpinx fruticosa	0	0	1	0	0
1701	Trichosalpinx memor	0	0	1	0	0
1702	Trichosalpinx nageliana	0	0	1	0	0
1703	Trichosalpinx orbicularis	0	0	1	0	0
1704	Trichosalpinx pringlei	0	0	1	0	0
1705	Trichosalpinx tamayoana	0	0	1	0	0
1706	Trichosalpinx trachystoma	0	0	1	0	0
1707	Trichosalpinx triangulipetala	0	0	1	0	0
1708	Trigonidium egertonianum	0	0	1	0	1
1709	Triphora debilis	0	1	0	0	0
1710	Triphora gentianoides	0	1	0	0	0
1711	Triphora trianthophoros	1	1	0	0	0
1712	Triphora wagneri	0	1	0	0	0
1713	Triphora yucatanensis	0	1	0	0	0
1714	Tropidia polystachya	1	0	0	0	0
1715	Uleiorchis ulei	1	0	0	0	0
1716	Vanilla calyculata	0	0	1	0	0
1717	Vanilla cribbiana	0	0	1	0	0
1718	Vanilla hartii	0	0	1	0	0
1719	Vanilla helleri	0	0	1	0	0
1720	Vanilla inodora	0	0	1	0	1
1721	Vanilla insignis	0	0	1	0	0
1722	Vanilla martinezii	0	0	1	0	0
1723	Vanilla odorata	0	0	1	0	0
1724	Vanilla phaeantha	0	0	1	0	0
1725	Vanilla planifolia	0	0	1	0	0
1726	Vanilla pompona	0	0	1	0	0
1727	Vanilla mexicana	0	0	1	0	0
1728	Warrea costaricensis	0	0	1	0	0
1729	Wullschlaegelia aphylla	0	1	0	0	0
1730	Wullschlaegelia calcarata	1	1	0	0	0
1731	Xylobium elongatum	0	0	1	0	1
1732	Xylobium foveatum	0	0	1	0	1
1733	Xylobium pallidiflorum	0	0	1	0	0
1734	Xylobium sulfurinum	0	0	1	0	1
1735	Zootrophion endresianum	0	0	1	0	0
1736	Zootrophion gracilentum	0	0	1	0	0
